# Supplementary material for: Two Synthetic Peptides Corresponding to the Human Follicle-Stimulating Hormone β-Subunit Promoted Reproductive Functions in Mice
Source: Int J Mol Sci. 2022 Oct 3;23(19):11735. doi: 10.3390/ijms231911735 (PMC9570415; doi:10.3390/ijms231911735)
Supplement: Supplementary file 1 [file ijms-23-11735-s001.zip]

Archive with 1 entries (1 files):
- ijms-1911283-supplementary.pdf
